# Supplementary material for: Evaluating the stability of artificial sand-binding vegetation by combining statistical methods and a neural network model
Source: Sci Rep. 2023 Apr 21;13:6544. doi: 10.1038/s41598-023-33879-5 (PMC10121651; doi:10.1038/s41598-023-33879-5)
Supplement: Supplementary file 1 — Supplementary Information. [file 41598_2023_33879_MOESM1_ESM.xlsx]

## Sheet: uniformally distrubuted
The trainingand testing set of T-S FNN under the assumption that the each evaluation indexes is uniformally distributed.
input_train						output_train
Vegetation coverage	Shannon-Wiener index	Crust and soil thickness	Soil bulk density	Soil moisture	Maximum water holding capacity
0.384573	2.69621	4.10424	1.28208	3.4639	22.0359	1.00154
0.690154	1.70904	5.76692	1.6487	3.93395	22.7457	1.01101
0.538749	2.68052	5.08582	0.491102	3.87647	24.672	1.01754
0.12587	2.31853	5.38879	1.37386	3.12361	24.0081	1.02984
0.63374	2.22047	5.07098	1.22016	3.24249	25.1332	1.01305
0.495474	2.10293	5.61028	0.76013	3.69126	25.8645	1.02088
0.662312	2.51608	6.25625	1.00736	3.37253	22.8057	1.00049
0.177502	1.5416	4.4744	1.22691	3.90046	22.7303	1.00458
0.636888	3.5096	5.36726	2.14212	2.95314	24.8319	1.02699
0.406054	3.21497	5.49259	1.91332	3.55509	23.982	1.00139
0.556739	2.85672	4.86196	0.748194	3.45983	24.179	1.00088
0.134241	2.84694	6.62232	1.98841	4.03323	22.8555	1.01723
0.571819	2.34056	3.97308	1.33518	2.61086	22.7626	1.01021
0.0665914	3.54572	4.42446	1.11217	3.31039	24.8182	1.00658
0.535168	2.78163	4.94139	1.33216	3.3378	26.4582	1.02712
0.480981	2.39603	4.89401	1.07203	2.09311	23.6496	1.02049
0.491031	3.76641	4.66582	1.09489	3.95853	25.7924	1.01115
0.629135	2.7209	4.43034	1.55135	4.76972	26.1777	1.01203
0.410353	2.47928	5.62575	1.52854	3.18935	25.7392	1.00615
0.40898	2.67515	4.81464	1.53084	3.45915	26.3938	1.00713
0.513779	2.30755	4.13059	1.31993	3.06858	24.6885	1.02653
0.72147	2.12699	6.43984	0.788471	3.5097	21.7821	1.02764
0.398983	4.54556	5.70601	1.33287	3.11264	22.9465	1.02345
0.356591	3.96813	6.23455	1.5911	3.25711	23.9323	1.00726
0.229758	3.074	4.84549	1.26828	4.15082	22.0211	1.01751
0.756709	2.03612	6.62588	1.42266	2.86977	23.3878	1.00606
0.604143	2.29591	5.7129	1.33559	3.01076	26.0377	1.00381
0.552567	2.7529	3.21285	1.04417	3.27055	23.0103	1.02063
0.729382	3.39497	3.71033	1.21312	3.24117	24.459	1.02732
0.519302	1.98645	5.40491	0.907323	4.05789	24.5744	1.02253
0.361363	1.32454	4.76351	1.38128	4.36548	26.8782	1.02469
0.415575	1.90878	4.73819	0.80556	2.80171	23.789	1.00675
0.595613	3.09123	5.85504	0.827678	2.97691	25.1107	1.0116
0.820165	3.12959	6.43008	0.901039	3.58045	22.3461	1.01256
0.602508	3.16961	5.22857	0.297231	3.11218	22.8679	1.02807
0.434754	2.78358	4.9867	1.53684	4.34552	24.641	1.00317
0.478883	2.99185	6.93301	1.22198	4.16002	24.9324	1.01594
0.553336	2.55416	4.86021	0.916474	3.60047	23.4645	1.01864
0.429721	3.4418	4.45706	1.51758	3.60287	24.5647	1.00841
0.212091	1.96675	4.32463	0.64591	3.13416	23.169	1.00593
0.351289	3.17183	4.19575	1.10108	3.7068	25.0059	1.01225
0.35857	2.30703	4.94487	1.06171	3.89584	23.1254	1.01088
0.293344	2.64786	4.08101	1.22029	3.38356	24.5302	1.00486
0.388808	3.23667	3.16674	1.21849	4.31189	24.6791	1.02681
0.489851	3.55925	3.69238	0.885375	3.65847	26.2708	1.01321
0.311914	2.12864	5.26979	1.1215	3.25278	22.5257	1.02011
0.428267	3.70623	5.87018	1.08337	3.50276	24.4749	1.00631
0.631261	3.30789	5.9722	1.30754	3.87981	21.6168	1.01413
0.566822	2.82498	6.98977	1.43922	3.10311	24.3468	1.0015
0.557346	2.7405	3.87652	1.44375	3.26559	25.3154	1.01488
0.453021	2.72566	6.12062	0.885722	4.5432	22.5879	1.00809
0.566687	2.66894	4.94486	1.15188	3.06374	23.8578	1.02053
0.357436	2.88529	4.44127	0.786596	3.80173	25.9699	1.02244
0.458187	2.90402	4.47922	0.815054	3.73513	26.5991	1.01175
0.0852703	3.41795	5.68535	1.12806	4.13565	24.163	1.01676
0.53507	3.88288	5.46551	1.56349	3.58332	26.3488	1.02197
0.132564	3.17972	3.21461	0.912306	2.02905	23.9264	1.01835
0.349511	2.73089	5.80915	1.23504	2.86701	22.8726	1.01744
0.706831	3.2847	5.62634	1.0662	3.57591	24.007	1.00212
0.769491	2.99154	4.6534	1.44604	3.44394	21.593	1.01123
0.750736	2.18693	3.97065	0.821966	4.32972	22.9429	1.00101
0.291062	3.49964	4.16466	1.13921	4.04074	23.2449	1.01218
0.347762	3.07368	3.73707	1.28628	3.56816	26.1906	1.01974
0.456094	2.95966	4.82398	1.4413	3.35304	24.4878	1.01726
0.487287	3.21178	4.51378	1.56677	2.50539	27.1712	1.02928
0.463114	3.0434	4.5841	1.1543	4.27813	24.8157	1.01325
0.614492	2.24549	5.07288	0.708115	3.37964	24.6809	1.02334
0.481971	2.76232	4.5975	0.920045	2.50667	23.8304	1.01708
0.659555	2.77312	3.3145	0.829739	3.53514	22.8467	1.00063
0.544988	2.5171	4.32127	1.79481	3.3635	24.4096	1.01537
0.405329	1.91778	2.73928	1.4287	2.3889	15.4986	1.01761
0.452061	1.47266	2.70099	1.56706	2.32825	15.1771	1.02885
0.11446	1.90955	2.50321	1.46598	2.93039	19.066	1.01467
0.176759	1.55803	2.56996	1.48112	2.5622	16.5855	1.00761
0.786708	1.62885	2.66966	1.45597	2.3062	17.9307	1.02035
0.119051	1.92029	2.44323	1.50222	2.90333	17.4721	1.02743
0.773198	2.46866	2.59447	1.45438	2.36769	16.495	1.01851
0.407379	1.91486	2.61903	1.83419	3.15588	17.9898	1.00967
0.421424	2.64267	2.56442	1.27501	2.30824	16.0708	1.01472
0.396441	0.406196	2.25396	1.17776	2.32242	16.9341	1.01222
0.285374	1.36673	2.44186	1.27868	2.30852	14.1882	1.00252
0.610368	1.78355	2.1577	1.28538	2.7025	14.6221	1.01776
0.401917	1.13198	2.43366	1.37868	3.08203	17.2207	1.02637
0.546412	0.863867	2.36319	1.41617	2.70627	15.757	1.0166
0.662169	2.01533	2.48337	1.40909	2.86883	15.6836	1.00898
0.538145	2.01269	2.56537	1.51656	3.06213	16.7225	1.02691
0.463764	1.81602	2.64376	1.49505	2.50867	12.7821	1.02383
0.730116	1.88046	2.4752	1.54624	2.93945	15.7488	1.02327
0.23464	1.11046	2.50695	1.69148	2.5102	14.8079	1.01797
0.274722	1.33727	2.67551	1.61297	3.39998	16.8377	1.01672
0.433268	1.57511	2.7246	1.25852	2.66411	16.2599	1.00899
0.100704	1.22161	2.53769	1.11064	2.34181	14.2166	1.01643
0.588541	1.84188	2.64917	1.56755	2.60017	16.0901	1.02975
0.353487	3.07871	2.37358	1.1804	2.26684	15.9248	1.0145
0.401772	1.34667	2.77464	1.44944	1.95034	16.9057	1.02054
0.355451	2.03383	2.3852	1.44502	2.69991	15.4018	1.0144
0.867479	1.01078	2.36706	1.75497	2.65314	14.4553	1.0224
0.348363	2.45482	2.59321	1.43021	2.8216	16.1212	1.00634
0.466779	1.05049	2.48868	1.36825	2.22202	16.8755	1.00745
0.370163	1.76696	2.22521	1.47335	2.23795	16.6919	1.00294
0.502524	1.26372	2.68662	1.47476	2.3637	17.0838	1.02126
0.479258	1.95145	2.62041	1.44991	2.15772	14.995	1.02567
0.617631	1.64691	2.78538	1.35393	3.63654	15.106	1.02367
0.231997	1.61324	2.55107	1.2671	2.70861	15.345	1.02229
0.400669	3.43386	2.62211	1.48476	2.29875	17.0272	1.00314
0.106765	1.25676	2.30056	1.25009	2.72973	16.5909	1.01563
0.522847	1.61148	2.82207	1.29403	3.05181	16.679	1.0254
0.657538	3.27202	2.91075	1.62826	2.83104	17.5506	1.02531
0.551693	0.942495	2.43395	1.38076	2.92666	17.1062	1.01133
0.30256	1.97638	2.37966	1.42016	2.7523	15.9923	1.00816
0.572695	0.985216	2.67322	1.56725	1.95714	16.4313	1.00376
0.363942	2.26691	2.30336	1.39756	2.25604	19.1336	1.02074
0.437844	1.83923	2.52661	1.58557	2.98394	18.1052	1.01665
0.567264	2.03667	2.47665	1.3912	2.48077	15.6335	1.00025
0.144117	1.47038	2.64318	1.58323	2.66368	13.7817	1.01248
0.29187	1.78914	2.15899	1.529	2.78197	15.7068	1.01317
0.380737	2.53569	2.52138	1.40988	2.15143	16.3955	1.02353
0.523068	0.25611	2.54537	1.31757	2.63605	13.6078	1.0249
0.424869	0.646508	2.19324	1.29248	2.38608	17.9237	1.01769
0.438378	1.89272	2.47249	1.40181	1.97033	18.076	1.00426
0.373409	1.24172	2.60898	1.37804	2.71729	16.2048	1.0178
0.836093	1.45974	2.27903	1.3822	2.22237	15.7072	1.02179
0.534083	0.72946	2.44803	1.57909	2.35887	17.2026	1.01285
0.275942	1.08961	2.5341	1.3979	2.02431	17.176	1.00632
0.55365	1.39415	2.40949	1.60174	2.31881	16.0525	1.00796
0.0428925	1.19851	2.77248	1.36482	2.73581	15.4925	1.0298
0.652079	1.11294	2.63327	1.57754	3.1886	16.5568	1.01442
0.0382244	1.3834	2.39976	1.36614	2.10738	18.6542	1.02483
0.589471	1.0666	2.55744	1.46497	2.69813	14.3173	1.0181
0.134293	2.45624	2.69552	1.57728	2.76936	18.4666	1.02454
0.426316	1.03876	2.54299	1.38146	2.97759	13.8188	1.02867
0.207364	2.74581	2.59646	1.37802	3.06395	15.1256	1.01951
0.515522	1.41224	2.6114	1.72332	2.11765	16.9712	1.01883
0.335461	0.756941	2.62802	1.57449	2.58455	17.6709	1.0194
0.381046	1.26367	2.27089	1.37891	3.05228	15.0908	1.00186
0.815435	2.20843	2.38278	1.53177	2.77804	15.9796	1.02815
0.267799	2.2823	2.43888	1.38908	3.11999	15.1527	1.02696
0.639785	1.73746	2.22332	1.53983	3.0466	14.2046	1.02085
0.316651	1.81482	2.25719	1.64023	3.49752	17.712	1.00931
0.389884	2.02498	2.56195	1.21309	1.51199	15.5905	1.01031
0.398014	2.05211	2.71031	1.58669	0.799457	16.0484	1.00154
0.54812	1.20902	1.82337	1.35411	2.10343	16.502	1.01101
0.471633	1.48909	1.56022	1.40066	1.46158	18.1433	1.01754
0.481307	1.75445	3.4665	1.35364	2.05949	16.1215	1.02984
0.582494	0.686333	2.32747	1.5697	3.72156	18.8524	1.01305
0.542305	0.832774	1.93483	1.33523	2.22089	15.1373	1.02088
0.492488	1.23678	2.20317	1.28579	3.13054	19.2884	1.00049
0.599476	1.57152	2.2276	1.56578	1.51531	17.0964	1.00458
0.469334	2.70797	1.37199	1.39666	2.98632	14.1124	1.02699
0.277678	2.04884	1.91378	1.53263	1.16831	17.7697	1.00139
0.44704	1.22648	2.41173	1.40905	2.02744	14.0376	1.00088
0.725151	1.10271	2.21422	1.51669	2.37923	17.3043	1.01723
0.427568	2.53741	1.53484	1.02582	2.58226	19.7354	1.01021
0.293592	3.33323	2.0034	1.55069	2.1234	16.6585	1.00658
0.487275	1.63107	2.13997	1.79105	1.53287	17.4899	1.02712
0.396868	1.20236	2.23253	1.65001	1.44937	17.7265	1.02049
0.579304	0.582951	1.52849	1.62777	1.75483	16.3928	1.01115
0.630096	2.16673	2.30213	1.42848	1.57174	17.9143	1.01203
0.44756	1.71218	2.81162	1.50135	1.84303	16.3929	1.00615
0.599923	2.29304	1.56291	1.51231	1.61406	17.9881	1.00713
0.412329	0.917233	2.37552	1.4867	2.96566	15.5997	1.02653
0.388451	1.67958	2.73746	1.32616	2.36639	16.9597	1.02764
0.255393	1.08615	2.35214	1.40899	2.37474	16.5002	1.02345
0.395653	2.36571	2.43563	1.43973	1.68282	15.8793	1.00726
0.65992	1.15438	2.00998	1.38675	2.37064	16.9827	1.01751
0.499606	1.46202	2.12592	1.61494	2.39912	14.9943	1.00606
0.367684	1.28928	1.74211	1.90966	1.62298	14.7829	1.00381
0.374346	2.17932	2.1514	1.24079	1.46694	15.0203	1.02063
0.392729	1.80419	1.97895	1.49223	1.00723	15.8475	1.02732
0.583242	0.853899	1.93679	1.22017	2.73803	17.9424	1.02253
0.461887	1.10032	2.7789	1.6956	1.57607	16.9334	1.02469
0.486545	0.826354	2.15318	1.7142	2.22881	18.4584	1.00675
0.48342	1.85545	2.45197	1.18204	2.25123	18.1264	1.0116
0.444183	1.74019	2.35012	1.80666	2.25623	16.2576	1.01256
0.227759	0.43519	1.79405	1.28212	1.80658	15.138	1.02807
0.653002	0.255145	1.44406	1.50929	2.06047	16.9053	1.00317
0.235753	1.4932	1.6265	1.66034	2.01081	16.4273	1.01594
0.0879959	1.98247	2.31038	1.49549	3.03193	18.4281	1.01864
0.396708	1.63197	2.07952	1.86762	1.48728	15.9362	1.00841
0.562487	0.495961	2.5038	1.94676	2.07307	18.8804	1.00593
0.455515	0.490651	2.04802	1.49396	2.85737	17.1936	1.01225
0.422762	2.09515	1.67108	1.13969	2.45956	17.4611	1.01088
0.438115	1.42357	2.23853	1.40678	1.52918	15.9599	1.00486
0.515092	1.2638	2.64042	1.3231	2.68893	15.577	1.02681
0.516151	2.39307	2.30617	1.33754	0.534476	16.646	1.01321
0.570557	0.991685	2.12562	1.27468	1.89635	16.8971	1.02011
0.352999	1.60984	2.03163	1.48354	3.16642	15.0106	1.00631
0.326101	1.79714	2.70725	1.83488	2.50727	17.0106	1.01413
0.576722	2.06385	2.56572	1.34601	2.68798	15.8917	1.0015
0.41588	0.953286	2.02814	1.42141	2.1427	17.4063	1.01488
0.360828	1.75702	1.66144	1.67204	1.96562	18.1126	1.00809
0.297412	3.34313	1.83458	1.68007	2.62899	14.4633	1.02053
0.313418	0.516405	2.33333	1.5541	3.62833	15.9464	1.02244
0.406255	1.80787	1.76296	1.64771	2.03455	16.525	1.01175
0.540388	1.36759	2.04522	1.62081	3.08584	14.0042	1.01676
0.304852	0.971373	2.15103	1.40388	1.86755	13.5682	1.02197
0.675648	0.968125	1.93609	1.54429	1.93489	14.7145	1.01835
0.670601	1.85027	1.95021	1.41819	2.60114	18.0097	1.01744
0.636192	3.05601	2.10948	1.31414	1.64394	18.9302	1.00212
0.474785	0.993436	1.97966	1.57994	2.78086	16.0581	1.01123
0.399756	1.87883	1.66309	1.48168	1.16236	16.2953	1.00101
0.608625	1.14916	2.49464	1.43759	0.70775	17.0962	1.01218
0.463108	2.83111	1.83218	1.52053	2.10203	17.9067	1.01974
0.49989	1.88129	2.61402	1.64107	2.40274	17.9899	1.01726
0.610776	1.42852	2.06264	1.53806	2.98621	20.0596	1.02928
0.208794	1.93118	2.07685	1.5037	2.27377	17.4718	1.01325
0.623868	1.5163	2.71823	1.51846	2.78835	15.3834	1.02334
0.387783	2.25443	2.30444	1.47887	2.34829	19.8212	1.01708
0.216658	1.39689	2.03909	1.33586	2.61887	15.5999	1.00063
0.421925	0.776136	1.86922	1.60627	1.60281	15.9727	1.01537
0.254862	0.639012	1.7405	1.58669	1.87485	14.6642	2.0057
0.976909	2.03517	1.45503	1.35411	2.40142	17.4775	2.01011
0.0371495	1.46269	1.53855	1.40066	2.7581	18.3064	2.01323
0.226099	1.85746	1.76645	1.35364	1.39656	14.5885	2.00414
0.0832624	0.760245	1.74969	1.5697	2.90325	13.2161	2.02941
0.805826	1.42332	1.53581	1.33523	2.68797	16.0161	2.01319
0.493136	1.95194	1.85919	1.28579	2.14291	14.6217	2.02412
0.0218086	2.03937	1.69056	1.56578	2.82409	15.3502	2.02453
0.398778	1.33599	1.72004	1.39666	2.21217	15.324	2.00695
0.00432662	0.203161	1.71546	1.53263	1.63246	15.8146	2.01924
0.241814	0.687692	1.62222	1.40905	2.61684	13.9198	2.00773
0.641423	1.52999	1.44102	1.51669	3.12305	15.7155	2.00372
0.402844	1.89857	1.68149	1.02582	1.7452	14.955	2.01221
0.0562029	1.68654	1.47868	1.55069	1.64107	13.709	2.00203
0.377745	0.997725	1.67671	1.79105	2.62165	15.2751	2.00329
0.155141	2.82712	1.72932	1.65001	2.08902	14.2247	2.01589
0.0696702	1.43633	1.728	1.62777	1.47501	18.7678	2.00635
0.0923156	1.9442	1.50395	1.42848	2.66655	15.4983	2.00078
0.348495	1.12382	1.75185	1.50135	2.02939	15.3255	2.02982
0.509822	0.676091	1.52881	1.51231	1.73559	15.1726	2.02234
0.302271	1.82878	1.73559	1.4867	1.83349	15.3032	2.02947
0.00327655	2.05444	1.78531	1.32616	1.87194	16.8541	2.02854
0.1335	2.55678	1.92605	1.40899	2.52958	13.8289	2.01415
0.754208	1.05128	1.40997	1.43973	1.57038	14.5479	2.02963
0.159329	0.347593	1.81728	1.38675	2.31503	16.617	2.02559
0.208577	2.42558	1.67707	1.61494	2.56028	15.9862	2.00927
0.627599	1.55913	1.68935	1.90966	1.70597	15.2157	2.02855
0.00537251	0.668274	1.62046	1.24079	2.25324	17.0126	2.00341
0.492745	1.03195	1.73311	1.49223	1.34229	15.3239	2.00352
0.212966	0.872086	1.66343	1.22017	2.41935	16.5428	2.00002
0.142503	2.13341	1.61249	1.6956	1.58574	15.4363	2.00909
0.556217	1.76913	1.62383	1.7142	2.46952	17.5199	2.01108
0.354465	1.54543	1.78716	1.18204	2.29868	16.4031	2.00361
0.400868	1.54398	1.76953	1.80666	1.91147	16.1971	2.02136
0.402416	0.863983	1.85565	1.28212	1.42184	14.4456	2.02873
0.373063	2.0259	1.75133	1.50929	2.71021	14.9283	2.00967
0.110511	1.6118	1.67937	1.66034	2.16998	15.8871	2.02367
0.0362156	1.22279	1.53901	1.49549	2.86864	15.7759	2.02014
0.448283	1.27173	1.74452	1.86762	2.10393	13.7825	2.00329
0.186816	1.32486	1.65664	1.94676	1.28504	15.7616	2.02172
0.730449	0.822015	1.73133	1.49396	2.87449	15.8509	2.02648
0.247415	1.86471	1.82368	1.13969	1.96647	13.3876	2.00001
0.413315	2.28145	1.6303	1.40678	2.52361	14.1024	2.00306
0.779888	2.97407	1.6318	1.3231	1.76903	17.1379	2.01111
0.308648	1.71267	1.66334	1.33754	2.38038	14.8077	2.02744
0.407314	0.863355	1.73007	1.27468	2.48264	14.1253	2.02997
0.272923	1.51869	1.98807	1.48354	2.56425	15.0213	2.00511
0.69506	0.745172	1.57655	1.83488	2.32869	16.8905	2.00518
0.382635	0.997379	1.88949	1.34601	2.0813	15.9382	2.00309
0.605217	0.968058	1.66953	1.42141	2.16621	12.8253	2.01818
0.232164	0.856473	1.82698	1.67204	2.23855	14.7996	2.01236
0.0750235	1.63215	1.70844	1.68007	1.76159	13.5912	2.00767
0.31254	0.675832	1.62445	1.5541	2.35224	14.7299	2.00605
0.614581	1.81724	1.66334	1.64771	1.6122	13.2324	2.00563
0.504996	1.89926	1.83561	1.62081	1.22685	16.217	2.02651
0.265073	2.05432	1.87915	1.40388	2.17633	16.6345	2.01894
0.319271	1.37692	1.83591	1.54429	2.19061	16.4222	2.01867
0.091861	1.78632	1.62027	1.41819	2.20115	16.6016	2.01975
0.4922	2.54452	1.51773	1.31414	2.91242	16.8859	2.00531
0.121172	1.42393	1.75669	1.57994	2.66498	14.4934	2.01878
0.401371	1.27609	1.77467	1.48168	2.9541	14.8486	2.02629
0.042544	2.52494	1.34467	1.43759	2.20098	13.8296	2.00535
0.341685	0.216418	1.70343	1.52053	2.51639	13.1555	2.01937
0.70695	1.09764	1.99636	1.64107	1.82909	14.3532	2.02652
0.349648	2.9462	1.67335	1.53806	1.99415	13.9143	2.00752
0.420105	1.08812	1.6089	1.5037	1.29907	15.5021	2.01759
0.253399	1.03121	1.55748	1.51846	2.132	15.0044	2.01461
0.0113395	0.604678	1.44389	1.47887	2.5248	15.9467	2.02517
0.635581	1.89774	1.63078	1.33586	1.61508	14.3551	2.00155
0.685281	0.0389789	1.74263	1.60627	1.99804	15.8348	2.02218
0.0172462	0.360638	1.30309	1.26174	1.73683	11.8014	3.02354
0.410061	0.87842	1.72658	1.55843	1.62871	14.0846	3.00508
0.0380427	0.927176	1.67378	1.57096	2.8922	13.8053	3.00823
0.476642	0.11484	1.68278	1.51175	1.568	15.3963	3.00015
0.3181	0.850732	1.51815	1.52232	3.69164	13.9522	3.01193
0.363096	0.939974	1.556	1.42534	2.73838	15.5379	3.0008
0.304937	0.50671	1.26855	1.60226	1.6274	14.582	3.02564
0.382672	1.06115	1.42636	1.3798	1.81809	15.8283	3.00615
0.179121	0.265935	1.17552	1.38737	2.46993	13.5741	3.02581
0.331198	0.578924	1.44797	1.60258	2.609	10.2459	3.00168
0.0241529	0.911631	1.62843	1.73851	2.94061	12.4072	3.00671
0.925048	0.563565	1.17983	1.44536	2.3375	13.0016	3.00136
0.499677	1.06664	1.35822	1.42857	1.35127	13.666	3.02253
0.0641793	0.682261	1.10678	1.55771	2.15781	12.6771	3.02094
0.378552	0.431773	1.52126	1.65165	0.971626	14.1779	3.02756
0.37396	1.31639	1.64617	1.63689	2.50949	13.7478	3.02727
0.344368	1.15396	1.62869	1.5382	2.50647	16.3061	3.02417
0.181725	1.13991	1.19487	1.41028	2.19678	11.4602	3.02999
0.237038	1.19563	1.25819	1.58906	1.41606	13.3912	3.02402
0.544637	1.35451	1.37957	1.48879	3.01686	12.8336	3.00969
0.492486	1.34543	1.32098	1.69473	2.80922	15.2845	3.00075
0.623909	0.876505	1.29449	1.30085	1.57176	14.1888	3.02198
0.760682	0.639414	0.895093	1.51997	1.11861	14.5929	3.01418
0.279602	0.80579	1.52734	1.68239	2.8211	13.2124	3.01178
0.130732	1.46642	1.35312	1.43001	2.533	14.7524	3.0258
0.332517	0.273171	1.53867	1.41164	2.11615	15.672	3.00172
0.313885	0.583505	1.45291	1.36796	2.2759	12.3391	3.01154
0.219231	1.37111	0.804291	1.46058	2.59754	12.0233	3.00426
0.215694	1.27445	1.33974	1.47164	1.7761	13.4858	3.00137
0.0099952	0.617238	1.55722	1.51934	3.22127	12.345	3.02094
0.271199	0.75868	1.60903	1.37508	2.34237	15.2305	3.02741
0.0707427	0.783676	1.33656	1.51167	1.53199	12.9672	3.01151
0.324688	0.725083	1.5041	1.4146	1.73076	11.7209	3.00729
0.411558	0.336943	1.4476	1.44785	3.18532	13.5021	3.02721
0.42416	0.650655	1.58437	1.38146	1.6169	12.1988	3.02106
0.480266	1.01141	1.79272	1.46005	1.31795	11.1798	3.02687
0.389591	2.06102	1.21771	2.00486	2.93065	13.9766	3.02844
0.475666	0.143462	1.81999	1.9819	2.32242	12.5317	3.0281
0.25683	0.548649	1.44289	1.6622	3.69419	13.9485	3.0299
0.16612	0.671158	1.24019	1.61134	1.89496	15.1396	3.01191
0.601902	0.39838	1.23793	1.31924	2.55451	13.3111	3.0198
0.191853	0.52992	1.42355	1.41733	2.0759	12.4253	3.02469
0.0116298	0.0826831	1.4276	1.4124	2.40469	13.8782	3.01867
0.0648418	0.804927	1.48218	1.5757	0.932651	14.7062	3.02102
0.403703	0.605983	1.5654	1.5683	2.27175	14.0092	3.01469
0.0755324	1.12209	1.47232	1.51534	2.64555	13.319	3.01526
0.249173	0.888124	1.1951	1.45188	2.08583	13.2746	3.02339
0.38291	1.38214	1.26197	1.36907	1.82814	11.8546	3.00121
0.178076	1.654	1.24822	1.50075	2.10886	13.1789	3.02703
0.425502	0.919696	1.28191	1.6611	0.568998	13.3187	3.02196
0.415939	0.253486	1.47103	1.56044	2.99409	14.2862	3.01847
0.844616	0.979597	1.46814	1.5256	2.33908	14.556	3.02266
0.0851725	1.545	1.35449	1.59298	2.49084	13.7027	3.00853
0.128808	0.813228	1.20023	1.58262	2.56663	12.1626	3.00619
0.499958	1.0499	1.33483	1.2714	2.2988	11.2975	3.01957
0.223113	0.386604	1.51941	1.50266	3.12258	13.5166	3.02784
0.197412	1.59935	1.37408	1.43976	1.27541	13.0583	3.02414
0.0870999	1.05784	1.68807	1.21235	2.03563	13.6068	3.01051
0.545908	0.653194	1.23632	1.31211	2.87925	9.83903	3.00811
0.44922	0.039899	1.45884	1.45476	2.07941	14.3123	3.02234
0.473978	0.523131	1.63027	1.61673	2.55806	13.847	3.02169
0.308901	0.356784	1.22795	1.46757	0.910717	13.2435	3.0257
0.178098	0.618697	1.38878	1.53709	2.34389	12.7833	3.02756
0.781142	1.0299	1.15705	1.37301	2.87874	14.274	3.00807
0.0644716	1.2663	1.21378	1.19491	0.459168	13.711	3.02064
0.396869	0.936244	1.11054	1.51328	1.91845	12.3029	3.01854
0.650301	0.901011	1.21305	1.36548	1.17768	13.3977	3.00215
0.296746	1.04352	1.47353	1.66583	1.34001	11.9443	3.00565
0.231771	2.1598	1.35197	1.74538	2.52159	12.2099	3.01007
0.43478	1.023	1.51661	1.44743	2.88372	15.6782	3.00933
input_test						output_test
Vegetation coverage	Shannon-Wiener index	Crust and soil thickness	Soil bulk density	Soil moisture	Maximum water holding capacity
0.526974	3.98578	4.39034	0.955881	3.01364	23.6059	1.01524
0.398304	2.28911	3.29742	1.34159	3.5662	21.866	1.01757
0.558958	2.54907	5.68174	1.07558	2.94237	24.9185	1.02289
0.634977	2.39771	2.88424	1.38134	2.60955	23.917	1.00249
0.71564	2.09112	5.25689	0.913668	2.39844	24.5459	1.01985
0.578956	2.74248	4.5998	0.733378	3.12096	23.3934	1.01551
0.210112	2.6882	4.53616	0.727691	2.98415	25.1697	1.00513
0.800496	3.88494	5.46359	1.26808	3.53871	23.2783	1.02816
0.383748	2.70482	4.59181	1.07983	2.5292	24.6841	1.01771
0.602117	2.16408	4.6621	1.07455	3.2018	25.1443	1.01322
0.724009	0.752499	2.56216	1.5855	2.42726	16.26	1.00229
0.565643	1.28616	2.66015	1.64619	2.42455	18.9831	1.0156
0.558554	0.526764	2.56332	1.44671	1.99055	16.6669	1.01826
0.700846	1.36682	2.36719	1.68696	2.35151	16.1857	1.02181
0.352378	2.21742	2.49728	1.46198	3.12889	17.1619	1
0.436674	2.0764	2.3759	1.26504	2.58372	16.5343	1.00509
0.549267	3.03163	2.6502	1.12979	2.94423	14.6424	1.0139
0.515103	1.74142	2.2383	1.39285	3.21396	17.1802	1.01086
0.653403	0.328258	2.64886	1.54091	2.44389	16.231	1.02856
0.118071	2.66762	2.58627	1.48489	2.39615	16.1036	1.02797
0.329682	1.68348	1.99311	1.71403	2.1529	18.0246	1.01223
0.336255	2.55547	2.35996	1.37749	1.8315	17.0934	1.0066
0.324434	0.726251	2.53885	1.8039	2.05391	16.9569	1.00691
0.547046	1.35925	2.2192	1.43947	3.61575	16.8775	1.01316
0.354629	2.18653	2.00283	1.42778	1.33442	15.165	1.0276
0.379112	0.246333	2.33417	1.31453	2.22107	15.2339	1.00957
0.480434	1.93487	2.46849	1.33276	2.00218	14.7361	1.00853
0.266028	2.01946	2.03134	1.30494	2.43387	17.8321	1.01091
0.585622	1.66161	2.77725	1.5313	3.30508	15.7299	1.01498
0.0857959	1.00908	2.05429	1.74661	2.76239	14.6622	1.02441
0.404963	0.878137	1.56085	1.71403	1.76818	15.667	2.01664
0.414062	1.75304	1.73585	1.37749	1.72954	13.5347	2.01288
0.399939	1.38908	1.81144	1.8039	2.51353	13.1639	2.02339
0.0210768	1.78951	1.6161	1.43947	2.13083	12.7285	2.0119
0.352546	1.47096	1.76961	1.42778	2.43892	14.6789	2.01072
0.498255	1.82597	1.77997	1.31453	2.28183	15.5373	2.01978
0.0182246	0.565652	1.69395	1.33276	2.52883	16.0342	2.01183
0.589089	1.52964	1.97668	1.30494	1.06562	14.2843	2.00535
0.106932	0.386908	1.52008	1.5313	1.6316	14.9464	2.00163
0.29499	1.89155	1.7389	1.74661	2.02123	12.8015	2.00741
0.176059	0.928963	1.60555	1.6687	1.93751	10.5713	3.01261
0.0830515	1.63298	1.47251	1.63487	1.712	11.5445	3.00263
0.28474	0.903869	1.5551	1.29988	3.40205	17.3641	3.0168
0.208823	0.530307	1.551	1.49528	2.0273	13.5227	3.02003
0.297464	1.31653	1.87146	1.53693	2.36709	13.9757	3.00346
0.630461	0.68467	1.55144	1.57396	1.83671	15.4208	3.00947
0.43004	0.959009	1.1016	1.59571	2.45934	10.4618	3.02942
0.514946	1.28927	1.45915	1.59537	1.20025	16.0267	3.02658
0.207252	1.25581	1.53348	1.59594	2.1057	14.9739	3.00068
0.601345	0.07453	1.58853	1.45579	1.44519	11.8063	3.0259

## Sheet: Normally distributed 
The trainingand testing set of T-S FNN under the assumption that the each evaluation index is normally distributed.
input_train						output_train
Vegetation coverage	Shannon-Wiener index	Crust and soil thickness	Soil bulk density	Soil moisture	Maximum water holding capacity
0.553325	3.7205	5.93567	1.33417	3.82126	27.4396	1.00154
0.561521	3.36976	5.10746	1.26453	3.59761	27.3473	1.01101
0.491429	3.94129	6.37828	1.35311	4.11757	29.8696	1.01754
0.562204	3.57333	6.05673	1.2972	3.49158	26.459	1.02984
0.536912	3.33296	6.62379	1.26987	3.83849	27.0859	1.01305
0.488779	4.10948	6.63372	1.3257	3.80004	30.4326	1.02088
0.505065	4.02624	6.4791	1.34096	3.62367	24.4354	1.00049
0.529219	3.59621	4.95468	1.36734	3.42517	30.494	1.00458
0.566176	3.69167	5.04339	1.13013	3.33036	25.3917	1.02699
0.56684	3.6449	5.67539	1.33771	3.6511	28.503	1.00139
0.494185	3.14422	6.20778	1.27702	3.45912	27.9777	1.00088
0.567353	3.26765	6.5192	1.36759	3.89788	28.555	1.01723
0.566145	3.49162	5.8972	1.25664	3.60999	26.5103	1.01021
0.523684	3.17424	6.93635	1.24509	3.99166	28.198	1.00658
0.552025	3.98449	6.68026	1.32232	3.90473	29.4406	1.02712
0.49277	3.12709	7.311	1.18468	3.77253	24.2854	1.02049
0.517959	3.16822	6.20896	1.24954	3.45325	24.706	1.01115
0.562416	3.09533	5.68937	1.3462	4.08548	30.506	1.01203
0.551299	3.17052	5.13619	1.26792	3.52491	28.4003	1.00615
0.566354	3.44512	6.40962	1.33284	4.05891	25.6654	1.00713
0.539017	3.28066	6.83258	1.30727	3.49125	26.7867	1.02653
0.483214	4.08886	5.9371	1.27064	3.61259	24.9544	1.02764
0.556422	3.43787	5.09887	1.18922	3.38088	25.9075	1.02345
0.564059	3.11396	5.54151	1.28994	3.82849	25.8386	1.00726
0.541086	4.06444	5.25721	1.15004	3.4563	26.3191	1.01751
0.548197	4.16327	5.57813	1.28023	3.34649	25.151	1.00606
0.546882	3.44931	5.97901	1.28863	3.89577	26.4255	1.00381
0.5153	3.01668	6.1984	1.30514	3.59142	24.952	1.02063
0.538993	3.21065	6.02271	1.34378	3.8451	29.9158	1.02732
0.495407	3.40951	7.07594	1.36575	3.62093	24.7738	1.02253
0.543544	3.65526	6.17549	1.31457	3.81815	30.2146	1.02469
0.482865	3.21612	7.24793	1.26955	3.32754	26.7576	1.00675
0.504923	3.66575	6.47703	1.3528	4.04756	24.4686	1.0116
0.484155	3.8088	7.28339	1.26922	3.95845	26.3889	1.01256
0.488742	3.16271	5.47658	1.13408	3.91414	28.9511	1.02807
0.554111	3.02499	6.57383	1.15901	3.96862	29.3334	1.00317
0.542535	3.26161	5.59844	1.33705	3.62048	27.7073	1.01594
0.508539	3.29079	6.56296	1.24623	3.81	28.6273	1.01864
0.56552	3.4299	6.62175	1.33277	3.77615	29.9775	1.00841
0.4831	3.54037	5.04134	1.18026	3.73934	24.5167	1.00593
0.519487	2.98288	5.51207	1.26255	3.53281	26.1368	1.01225
0.51434	3.21648	5.43458	1.28117	3.51139	24.4607	1.01088
0.548897	3.92734	6.55294	1.13768	3.67583	25.4326	1.00486
0.551568	2.90857	6.99787	1.27753	3.49445	28.8483	1.02681
0.496819	4.09609	5.73805	1.21698	3.9616	28.8586	1.01321
0.524079	3.83404	6.83691	1.14189	4.10874	29.8745	1.02011
0.520103	3.51496	6.57184	1.2475	3.33429	27.9516	1.00631
0.538168	3.63365	4.88692	1.1762	3.74389	24.6202	1.01413
0.543843	3.18321	6.38747	1.15954	3.38053	30.1671	1.0015
0.547922	3.47568	5.84466	1.17932	3.95969	29.3704	1.01488
0.504842	4.14128	7.1783	1.16516	4.11121	26.0215	1.00809
0.541173	3.59178	4.8729	1.17538	3.36423	27.6992	1.02053
0.538959	3.5579	6.03537	1.14024	4.07091	30.5709	1.02244
0.494635	3.1757	5.93936	1.28245	3.32472	28.8191	1.01175
0.49071	3.51535	6.03151	1.19765	3.86391	29.6217	1.01676
0.524853	3.69376	6.8108	1.25926	3.94483	26.9805	1.02197
0.566377	3.76646	5.68263	1.29684	3.74265	27.2238	1.01835
0.510635	3.39208	6.84754	1.24979	4.02714	27.8102	1.01744
0.532674	3.35502	6.05782	1.25859	4.03819	25.9118	1.00212
0.500143	4.17414	4.96012	1.23684	3.81701	29.0361	1.01123
0.547614	2.91982	5.3132	1.15974	3.42167	27.4403	1.00101
0.502959	4.03842	6.68883	1.24769	3.48642	28.3707	1.01218
0.525536	4.07554	6.06318	1.33472	3.45753	26.1634	1.01974
0.542917	3.92096	5.25486	1.33974	3.34387	25.0631	1.01726
0.560181	3.0003	5.72963	1.19487	3.39662	27.256	1.02928
0.566336	3.21567	6.40062	1.18003	3.80932	26.5196	1.01325
0.529249	3.31267	5.3532	1.2656	4.07113	29.2906	1.02334
0.492476	3.76724	6.73084	1.28367	3.59711	29.2397	1.01708
0.493436	3.05025	5.48198	1.23009	3.64261	28.512	1.00063
0.503176	3.82202	7.18191	1.17943	4.10732	25.0291	1.01537
0.484049	1.79543	2.54385	1.45829	2.77437	16.3571	1.01761
0.574319	2.28719	2.54943	1.4644	2.79366	17.8741	1.02885
0.538143	1.85645	2.57904	1.44606	2.63963	19.068	1.01467
0.484418	1.7103	2.58895	1.46861	2.73312	20.4498	1.00761
0.58644	1.71093	2.50172	1.45754	2.98275	20.3458	1.02035
0.570796	2.68325	2.53162	1.44098	2.91729	16.3452	1.02743
0.477478	2.2174	2.54812	1.49306	2.76005	18.1258	1.01851
0.503369	1.80663	2.5673	1.45262	2.99553	18.7433	1.00967
0.519156	2.35772	2.5873	1.48102	2.60527	18.6108	1.01472
0.545217	2.288	2.56256	1.44926	2.64704	16.434	1.01222
0.580292	1.98669	2.52459	1.49846	3.01436	19.3852	1.00252
0.519818	2.38608	2.5856	1.47016	2.60841	19.1853	1.01776
0.55538	2.08073	2.58169	1.49348	2.74626	17.7529	1.02637
0.586505	1.88366	2.54117	1.48359	2.69883	18.455	1.0166
0.522257	1.90731	2.56599	1.46983	2.59508	16.9209	1.00898
0.546246	2.06888	2.55024	1.47643	2.65341	17.7576	1.02691
0.578187	1.67719	2.58945	1.46096	2.76039	20.1259	1.02383
0.57459	2.02486	2.53504	1.47157	2.7006	16.4011	1.02327
0.487126	2.25277	2.57935	1.48781	2.89703	17.6025	1.01797
0.494072	2.25987	2.58039	1.45642	2.67506	21.3309	1.01672
0.544511	1.71416	2.53474	1.45756	3.02055	18.5128	1.00899
0.563004	2.28595	2.56548	1.46089	2.70662	17.0038	1.01643
0.499617	2.1682	2.58214	1.49256	2.63436	20.7664	1.02975
0.514334	2.37475	2.58137	1.4456	2.82664	16.381	1.0145
0.510932	2.51257	2.50733	1.4524	2.93946	16.8153	1.02054
0.524767	1.85093	2.503	1.45817	2.77306	17.5069	1.0144
0.490499	2.70727	2.55152	1.46109	3.03799	20.1171	1.0224
0.559473	2.23392	2.50084	1.4836	2.76956	20.8283	1.00634
0.481757	2.65511	2.51785	1.49318	2.70613	17.3661	1.00745
0.576832	2.35669	2.50186	1.44312	2.67832	19.674	1.00294
0.479851	1.81035	2.5713	1.44471	3.0212	20.4204	1.02126
0.563783	1.69792	2.51717	1.44087	2.66698	21.088	1.02567
0.571841	1.65671	2.58569	1.4516	2.74989	20.7052	1.02367
0.524105	1.85796	2.56932	1.44158	2.66777	18.2399	1.02229
0.542639	2.22576	2.57349	1.46813	2.68961	21.0266	1.00314
0.512536	1.80392	2.53834	1.4546	2.76085	18.4613	1.01563
0.561091	1.72118	2.52702	1.4952	3.03891	17.0537	1.0254
0.540733	2.25587	2.56123	1.48295	2.99729	17.8094	1.02531
0.543388	2.72922	2.57727	1.46932	2.8242	19.7141	1.01133
0.57118	1.82078	2.57846	1.44468	2.84624	21.0117	1.00816
0.524839	1.81382	2.58074	1.4718	2.59799	21.0801	1.00376
0.575935	1.82167	2.57592	1.47996	2.83679	19.2933	1.02074
0.529229	1.72712	2.54366	1.47646	2.99112	21.0877	1.01665
0.544742	2.43742	2.54397	1.46517	2.78239	18.2926	1.00025
0.53746	2.13535	2.50588	1.44665	2.75123	16.4305	1.01248
0.556599	2.20623	2.54113	1.489	2.61014	17.7273	1.01317
0.535612	2.31171	2.5536	1.45496	2.87307	16.3838	1.02353
0.564133	2.62021	2.50991	1.47055	3.03602	20.655	1.0249
0.523562	1.77533	2.53094	1.48825	2.88547	18.439	1.01769
0.579429	1.96218	2.52377	1.47059	2.76567	16.6961	1.00426
0.48039	1.7092	2.55222	1.45816	2.8743	16.9269	1.0178
0.589872	1.79932	2.53919	1.49172	2.8426	17.4613	1.02179
0.55731	1.71544	2.53736	1.44344	2.91763	17.364	1.01285
0.537009	1.84545	2.50488	1.48385	2.86762	20.6715	1.00632
0.487139	2.49323	2.52337	1.49405	2.80176	20.1402	1.00796
0.570516	2.63642	2.52198	1.46784	3.01026	17.9884	1.0298
0.55703	2.21528	2.56382	1.46816	2.85056	18.1939	1.01442
0.520086	2.57754	2.5593	1.44923	2.86668	19.2717	1.02483
0.50278	1.89392	2.51073	1.49771	2.89728	18.9652	1.0181
0.507765	2.11549	2.51163	1.49258	2.97326	17.9311	1.02454
0.539804	2.0488	2.50702	1.46932	2.74224	20.6045	1.02867
0.552723	2.41261	2.56617	1.46442	2.90182	17.5828	1.01951
0.573664	2.68826	2.55005	1.44759	2.81129	21.0111	1.01883
0.495303	1.88185	2.57509	1.49553	2.73447	18.2198	1.0194
0.53081	2.47583	2.50955	1.44033	2.76864	19.7241	1.00186
0.521006	2.21702	2.52309	1.45118	2.89005	17.6308	1.02815
0.498764	2.48368	2.50487	1.45944	2.66889	16.3634	1.02696
0.560903	2.61777	2.55909	1.44301	3.02992	21.0453	1.02085
0.565029	1.9036	2.52497	1.44867	3.02832	18.9593	1.00931
0.516306	2.68306	2.56382	1.48376	2.69897	19.6631	1.01031
0.501993	2.80643	2.53703	1.53833	2.77618	20.9572	1.00154
0.460721	2.07459	2.66911	1.48314	2.21982	19.2991	1.01101
0.460293	1.84435	2.46476	1.5538	2.73718	18.363	1.01754
0.511197	2.15376	2.22103	1.50798	2.25253	17.6951	1.02984
0.488037	2.40304	2.47943	1.47508	2.70418	17.107	1.01305
0.510203	2.64514	2.33362	1.53068	2.38646	17.9675	1.02088
0.473237	2.76783	2.46025	1.49518	2.85219	18.6535	1.00049
0.508358	1.68993	2.41279	1.54021	3.13289	19.6297	1.00458
0.474915	2.43957	2.25626	1.55666	2.29729	19.6388	1.02699
0.519896	1.62571	2.38237	1.53194	2.46543	20.6549	1.00139
0.516274	1.6567	2.56712	1.51486	2.48049	19.7386	1.00088
0.493237	1.69318	2.64082	1.47891	2.60121	17.4078	1.01723
0.514762	2.19987	2.5325	1.4959	2.66636	19.9837	1.01021
0.498129	2.15595	2.6659	1.51843	2.33024	17.22	1.00658
0.506806	2.10857	2.26056	1.47102	2.66422	18.648	1.02712
0.494033	2.57359	2.51028	1.49546	2.97056	18.2663	1.02049
0.471506	2.2182	2.38569	1.52306	2.81905	20.4734	1.01115
0.514375	2.40287	2.46993	1.48548	2.60713	17.1956	1.01203
0.490891	2.15801	2.29521	1.48531	2.95422	20.5498	1.00615
0.519939	1.95915	2.38908	1.53087	2.97372	18.0399	1.00713
0.48264	1.86162	2.36332	1.52126	2.34998	17.9922	1.02653
0.472367	2.80529	2.37111	1.51965	2.70117	16.9283	1.02764
0.503797	1.86896	2.37906	1.55707	3.2684	17.5138	1.02345
0.478806	2.56272	2.25537	1.52656	2.85006	17.8876	1.00726
0.467055	2.17613	2.44058	1.49921	2.85851	17.9109	1.01751
0.513316	1.94344	2.59212	1.51689	3.07165	21.2722	1.00606
0.501587	2.33349	2.36488	1.54784	2.48152	18.22	1.00381
0.516394	1.5291	2.4393	1.55947	2.991	17.3419	1.02063
0.48503	1.60307	2.25665	1.54546	2.53614	20.6745	1.02732
0.508946	2.73443	2.47625	1.50127	2.8506	20.1142	1.02253
0.508291	2.71614	2.44742	1.53745	2.92368	19.8476	1.02469
0.481624	2.61763	2.37053	1.55455	2.65474	18.5408	1.00675
0.514829	2.72605	2.61441	1.53013	2.48373	20.225	1.0116
0.477299	2.41649	2.36513	1.51331	3.26628	18.0051	1.01256
0.4699	2.54572	2.4193	1.49575	2.71175	18.367	1.02807
0.487352	2.43564	2.31428	1.52356	2.80623	18.6065	1.00317
0.474569	1.78249	2.57016	1.50028	2.92372	17.9232	1.01594
0.460115	2.11715	2.33123	1.55636	2.96166	20.1616	1.01864
0.496921	2.56133	2.452	1.50979	2.70048	20.447	1.00841
0.499674	1.52254	2.45493	1.55658	2.39721	16.9187	1.00593
0.49962	2.25336	2.61922	1.53087	2.9916	18.5997	1.01225
0.500829	2.09189	2.65005	1.53355	3.25442	18.0362	1.01088
0.511039	1.59711	2.22338	1.55619	2.62249	21.3782	1.00486
0.462239	2.10339	2.66985	1.55459	2.92822	20.5781	1.02681
0.500847	2.62826	2.50352	1.54504	3.21423	18.7138	1.01321
0.494268	2.3361	2.23486	1.48397	2.75055	20.2037	1.02011
0.501413	2.4989	2.30168	1.54474	2.91799	20.2665	1.00631
0.513734	2.75504	2.37275	1.51177	2.73012	19.7393	1.01413
0.476012	1.94941	2.40481	1.49688	2.32446	21.5456	1.0015
0.464113	2.50471	2.56391	1.5171	2.32895	20.6673	1.01488
0.478816	2.67223	2.63956	1.54485	2.323	19.4868	1.00809
0.507351	2.09194	2.50228	1.51852	2.70813	17.3275	1.02053
0.4899	2.20846	2.65884	1.49338	3.27028	21.176	1.02244
0.486222	2.38151	2.56246	1.50186	2.92255	18.1214	1.01175
0.470104	2.1391	2.45253	1.48681	3.25982	19.1226	1.01676
0.475874	1.76196	2.60805	1.50156	2.27168	18.4777	1.02197
0.501033	1.81832	2.59169	1.48707	2.54991	20.5479	1.01835
0.508998	2.06378	2.26342	1.54521	3.28273	20.7718	1.01744
0.502331	1.54019	2.56515	1.50457	2.21182	20.7732	1.00212
0.494592	2.51088	2.49627	1.47085	2.39132	21.1305	1.01123
0.519644	1.602	2.39087	1.49781	3.06101	17.2951	1.00101
0.487672	2.08982	2.60381	1.54531	3.15056	20.1161	1.01218
0.489601	2.23647	2.21839	1.49532	2.89068	19.3118	1.01974
0.476438	2.3254	2.24618	1.54032	2.79043	18.5008	1.01726
0.499306	2.09583	2.65509	1.51784	3.27486	19.7304	1.02928
0.484423	1.62701	2.39009	1.48385	3.04498	18.5804	1.01325
0.477998	1.89482	2.45549	1.51727	2.99923	17.8746	1.02334
0.496326	1.61666	2.63375	1.49549	3.04898	18.1441	1.01708
0.50747	2.48357	2.36322	1.53434	3.19616	17.3494	1.00063
0.518254	1.97722	2.51867	1.5361	3.2991	17.5993	1.01537
0.451651	2.38554	1.71228	1.54659	2.23768	19.4492	2.0057
0.476747	1.96884	1.70437	1.50381	2.5914	16.0409	2.01011
0.380012	2.21917	1.73523	1.53547	2.49632	18.8877	2.01323
0.403348	2.32133	1.73255	1.55399	2.14449	18.6281	2.00414
0.35004	1.61398	1.73865	1.53059	2.51405	17.5634	2.02941
0.40395	2.15216	1.73588	1.53197	2.42739	15.5163	2.01319
0.402147	2.33701	1.727	1.54791	2.69694	16.507	2.02412
0.343008	1.90794	1.70975	1.53931	2.11314	19.4843	2.02453
0.435187	1.92996	1.7459	1.52778	2.55909	18.3177	2.00695
0.481368	1.9912	1.759	1.53344	2.35107	16.3233	2.01924
0.396937	1.6567	1.70859	1.54458	2.53297	18.0385	2.00773
0.351652	2.41448	1.74966	1.53086	2.14604	15.9303	2.00372
0.373082	2.0069	1.75287	1.50725	2.57757	17.6946	2.01221
0.330573	1.51636	1.70423	1.51609	2.13196	18.6313	2.00203
0.330831	1.83816	1.72867	1.55549	2.50472	17.1187	2.00329
0.324799	2.39959	1.74433	1.53536	2.41549	15.7788	2.01589
0.419084	1.5411	1.74402	1.53235	2.43396	17.8178	2.00635
0.421349	2.18871	1.74897	1.55624	2.5651	18.029	2.00078
0.374827	2.29605	1.73201	1.51534	2.27298	15.9469	2.02982
0.455812	2.26412	1.73365	1.55471	2.24996	18.9443	2.02234
0.440799	1.51956	1.72079	1.53343	2.57876	17.4155	2.02947
0.489171	2.56908	1.73305	1.54432	2.70486	16.5579	2.02854
0.407328	1.91114	1.70127	1.54106	2.20471	16.7015	2.01415
0.413256	2.07894	1.74421	1.50838	2.33851	18.1396	2.02963
0.462057	1.5115	1.75004	1.55841	2.16099	17.4654	2.02559
0.42281	1.98423	1.75018	1.52547	2.68877	17.2388	2.00927
0.457969	1.57896	1.70199	1.50457	2.60584	16.7586	2.02855
0.48563	1.76942	1.75473	1.50648	2.56003	17.732	2.00341
0.357855	1.55103	1.7057	1.55833	2.60067	15.5017	2.00352
0.429461	1.81253	1.75105	1.53422	2.46135	17.679	2.00002
0.403831	2.20556	1.73133	1.52903	2.32786	19.2301	2.00909
0.431006	2.02493	1.70098	1.5387	2.20164	17.3912	2.01108
0.356557	2.3699	1.70775	1.51309	2.65841	16.7703	2.00361
0.441968	2.09921	1.73559	1.54169	2.66826	18.6925	2.02136
0.323117	1.47225	1.74331	1.51475	2.57791	16.021	2.02873
0.360789	1.69563	1.70222	1.53802	2.32793	15.7584	2.00967
0.484604	2.50768	1.71057	1.55761	2.41262	17.2439	2.02367
0.458318	2.4841	1.71395	1.54359	2.51497	17.3253	2.02014
0.415996	2.60746	1.7429	1.55818	2.28205	18.4235	2.00329
0.332308	1.7881	1.74624	1.54573	2.19013	18.2711	2.02172
0.355925	2.60453	1.73536	1.53151	2.29412	17.599	2.02648
0.322163	2.14505	1.75238	1.52681	2.31889	16.2756	2.00001
0.493983	2.19206	1.72724	1.5383	2.18791	16.0757	2.00306
0.469796	2.12966	1.75904	1.51843	2.23623	17.0691	2.01111
0.400156	2.37129	1.7156	1.5266	2.45017	17.2122	2.02744
0.498289	2.14085	1.74144	1.53992	2.13225	19.389	2.02997
0.462971	1.854	1.7358	1.54934	2.36293	19.1933	2.00511
0.40795	1.60482	1.71676	1.51914	2.5483	16.6877	2.00518
0.343506	1.46369	1.71675	1.53942	2.65394	18.9335	2.00309
0.358204	1.57739	1.74103	1.53032	2.47893	17.7089	2.01818
0.4696	1.8616	1.74868	1.50945	2.39293	17.6439	2.01236
0.378282	1.40609	1.70457	1.5183	2.61372	18.8512	2.00767
0.452978	2.57741	1.72216	1.50631	2.30294	18.6313	2.00605
0.348777	1.78137	1.74837	1.55224	2.33713	17.6123	2.00563
0.451665	2.56539	1.7575	1.54074	2.18695	15.4474	2.02651
0.329665	1.42562	1.75962	1.54961	2.51176	16.9391	2.01894
0.44859	1.87853	1.72553	1.55676	2.11606	17.2063	2.01867
0.341912	1.73171	1.72599	1.53784	2.24722	18.0045	2.01975
0.497128	1.83508	1.72031	1.5308	2.71663	16.0344	2.00531
0.426758	2.34996	1.72728	1.53336	2.6941	17.7297	2.01878
0.368518	1.93817	1.7462	1.55925	2.71807	17.0726	2.02629
0.397761	1.46049	1.74534	1.53761	2.14219	15.6586	2.00535
0.487492	1.44903	1.75954	1.55112	2.22301	15.9907	2.01937
0.411419	2.0429	1.71218	1.52942	2.36675	17.0216	2.02652
0.331538	2.33312	1.72253	1.5012	2.43836	17.2931	2.00752
0.43864	2.14599	1.74252	1.51463	2.39186	16.7842	2.01759
0.400851	2.53689	1.70981	1.533	2.49432	18.9122	2.01461
0.34649	2.35134	1.71944	1.50609	2.41661	17.899	2.02517
0.459541	2.31853	1.74854	1.52846	2.59882	16.2383	2.00155
0.415627	1.79125	1.71314	1.51047	2.54752	16.0213	2.02218
0.280212	1.38689	1.48634	1.51496	2.32864	13.703	3.02354
0.308097	1.05887	1.42742	1.52485	2.12943	19.2741	3.00508
0.307951	1.30297	1.40152	1.54293	3.53891	17.7997	3.00823
0.428495	1.07229	1.41443	1.55218	2.32532	17.5189	3.00015
0.293512	1.23316	1.47596	1.54893	2.23301	16.2408	3.01193
0.351338	1.39203	1.40183	1.51395	3.22795	16.7951	3.0008
0.286567	1.3957	1.51283	1.52078	2.36827	14.4929	3.02564
0.425726	1.15049	1.51995	1.55764	2.34396	14.0117	3.00615
0.427303	0.975868	1.44539	1.51808	2.8515	18.0265	3.02581
0.284615	0.876129	1.50742	1.50925	3.59848	14.3473	3.00168
0.416882	0.936233	1.47081	1.54467	3.2683	16.9647	3.00671
0.262224	1.53104	1.50021	1.51697	3.15901	13.4042	3.00136
0.389966	1.3032	1.45788	1.51973	2.20185	16.2619	3.02253
0.418145	1.31596	1.40713	1.50008	2.57671	14.901	3.02094
0.32974	0.864815	1.45524	1.53383	3.57956	17.8544	3.02756
0.304357	1.0147	1.43825	1.52665	3.45253	16.791	3.02727
0.28011	0.918322	1.50922	1.50968	3.50645	17.4484	3.02417
0.412421	0.976255	1.50774	1.54221	3.02585	14.7372	3.02999
0.378739	0.926099	1.47814	1.53264	2.34851	14.3116	3.02402
0.400339	0.956576	1.42953	1.51528	2.36991	13.5413	3.00969
0.324541	0.911693	1.42808	1.52359	3.27863	19.7501	3.00075
0.293144	1.05357	1.46581	1.51468	3.593	18.0955	3.02198
0.261832	0.888848	1.44714	1.53496	3.13619	17.1377	3.01418
0.275465	1.39574	1.49058	1.50316	2.95469	15.3829	3.01178
0.319304	1.54028	1.44711	1.53614	3.04027	13.669	3.0258
0.314149	1.01938	1.43185	1.5024	2.46302	19.1685	3.00172
0.351183	1.29241	1.44163	1.55174	3.39343	17.4255	3.01154
0.329589	1.17399	1.51211	1.52059	3.34371	13.5056	3.00426
0.428713	0.984964	1.44486	1.50673	3.0266	19.707	3.00137
0.288717	1.00032	1.4579	1.53561	2.78365	13.4464	3.02094
0.400348	0.996167	1.42859	1.5378	2.96409	17.7257	3.02741
0.291943	1.52952	1.46375	1.54688	2.65122	18.7273	3.01151
0.404953	1.21319	1.42521	1.54419	3.67331	16.9497	3.00729
0.361229	1.43335	1.43542	1.5475	2.67029	15.3547	3.02721
0.344613	0.993055	1.46384	1.53892	3.62622	17.6401	3.02106
0.32473	1.024	1.46091	1.55471	2.12934	16.2647	3.02687
0.326919	1.47186	1.45989	1.53636	3.32676	17.0844	3.02844
0.328917	1.21589	1.50938	1.54419	2.78989	14.6736	3.0281
0.306135	1.56973	1.48764	1.5428	3.09249	18.4276	3.0299
0.434967	0.984003	1.50797	1.5414	2.5893	14.8232	3.01191
0.378902	1.54407	1.49659	1.55519	3.55569	14.0588	3.0198
0.350952	1.13528	1.45375	1.55817	2.44509	19.4575	3.02469
0.295644	1.1823	1.4282	1.51974	2.68543	18.9554	3.01867
0.278789	1.11912	1.40805	1.50569	2.57995	19.3653	3.02102
0.419914	0.964016	1.4341	1.54839	2.15014	13.9775	3.01469
0.325333	1.44798	1.45181	1.54096	3.05222	18.1273	3.01526
0.341668	0.990832	1.45461	1.51039	3.41902	14.5341	3.02339
0.271663	1.45974	1.51752	1.52886	3.02532	19.028	3.00121
0.413137	1.15253	1.51123	1.55636	2.66789	18.3162	3.02703
0.310298	1.16344	1.47171	1.50828	2.31242	18.6406	3.02196
0.424146	1.24394	1.47004	1.53958	2.27529	18.5565	3.01847
0.270759	1.16983	1.41357	1.51164	3.65014	13.7671	3.02266
0.370874	0.861743	1.4479	1.53759	2.95129	17.5148	3.00853
0.36151	1.33855	1.51315	1.53724	2.22755	19.4716	3.00619
0.380289	1.04489	1.42572	1.52646	2.49719	16.8794	3.01957
0.32038	1.28618	1.42045	1.53954	2.42354	16.8118	3.02784
0.266803	1.11765	1.44163	1.52683	2.59023	15.1131	3.02414
0.311441	1.2546	1.47442	1.5511	3.52697	19.9675	3.01051
0.427625	1.4221	1.45229	1.54244	2.91791	17.32	3.00811
0.403973	1.26239	1.4499	1.52571	2.34796	19.9457	3.02234
0.319593	1.07722	1.43422	1.53721	2.31834	13.661	3.02169
0.392736	1.19164	1.50861	1.53847	2.19184	14.6589	3.0257
0.362139	1.52306	1.48193	1.55327	3.44889	16.904	3.02756
0.262891	1.49805	1.41251	1.55962	3.63939	17.725	3.00807
0.336593	1.49322	1.41002	1.5437	3.56715	15.6902	3.02064
0.265288	1.55865	1.40161	1.53035	2.74114	17.7757	3.01854
0.401152	1.40166	1.51025	1.50294	3.52356	15.7899	3.00215
0.436547	0.871191	1.44411	1.50649	2.86035	19.1459	3.00565
0.38419	1.57449	1.45064	1.5515	2.83678	17.0602	3.01007
0.400343	1.18815	1.46909	1.55496	2.35685	17.9435	3.00933
input_test						output_test
Vegetation coverage	Shannon-Wiener index	Crust and soil thickness	Soil bulk density	Soil moisture	Maximum water holding capacity
0.555665	3.01093	5.54804	1.3575	4.07592	24.3003	1.01524
0.502885	3.73296	6.79906	1.1497	3.85808	27.8046	1.01757
0.553286	3.52231	5.34543	1.15537	4.11052	26.1183	1.02289
0.501917	3.89835	5.5945	1.16409	3.93113	30.2756	1.00249
0.563634	3.81385	5.09961	1.16995	3.58273	30.5457	1.01985
0.511499	4.06291	6.32205	1.27903	3.84653	26.0259	1.01551
0.497694	4.04602	6.59208	1.26769	3.50777	29.3733	1.00513
0.502598	3.3111	6.24741	1.1425	3.54936	29.9937	1.02816
0.535444	3.79234	5.94284	1.35349	3.86094	28.0499	1.01771
0.522596	3.13111	6.494	1.30488	3.73756	29.9149	1.01322
0.508167	1.67014	2.51173	1.46894	2.72245	19.3367	1.00229
0.527711	2.26328	2.54716	1.46028	3.03829	20.072	1.0156
0.503421	2.6284	2.50413	1.45421	2.93871	21.2542	1.01826
0.488964	1.82536	2.50912	1.46705	2.94156	19.9529	1.02181
0.517449	2.11202	2.5422	1.45113	2.86354	20.6181	1
0.504255	2.00285	2.56396	1.45946	2.9495	21.3082	1.00509
0.499166	2.27003	2.55412	1.45584	2.77508	20.116	1.0139
0.547102	2.55796	2.51844	1.4898	2.95869	16.9692	1.01086
0.584831	2.07477	2.55569	1.48178	2.6208	17.8939	1.02856
0.49236	2.3297	2.56292	1.46001	2.80637	16.3677	1.02797
0.506403	2.38091	2.54913	1.51047	3.31939	18.4302	1.01223
0.495999	2.15592	2.30705	1.48639	3.24724	19.7587	1.0066
0.486944	2.02502	2.46662	1.4822	2.52317	17.6172	1.00691
0.469208	1.95149	2.41851	1.49455	2.26683	17.1744	1.01316
0.472674	1.65601	2.49293	1.52721	3.13593	16.9078	1.0276
0.502021	2.00894	2.46112	1.54256	2.40466	20.6329	1.00957
0.517371	2.01822	2.44881	1.53011	2.23982	20.1847	1.00853
0.498128	2.15597	2.3373	1.49579	3.07931	17.4556	1.01091
0.513476	2.57022	2.62193	1.48282	2.8162	20.3656	1.01498
0.472977	2.43264	2.64954	1.49213	2.57796	17.6566	1.02441
0.335821	2.03204	1.7197	1.51952	2.45873	18.5479	2.01664
0.482083	2.18406	1.72772	1.50662	2.19897	18.0835	2.01288
0.476267	2.01882	1.72114	1.52569	2.49413	16.8262	2.02339
0.330134	2.20438	1.70441	1.54314	2.68327	15.6693	2.0119
0.43521	1.67451	1.73031	1.54606	2.71941	17.1425	2.01072
0.480068	2.59856	1.71645	1.55563	2.5556	17.3065	2.01978
0.38259	1.49568	1.73406	1.54542	2.21816	17.6088	2.01183
0.44001	1.89759	1.70165	1.51995	2.64188	18.7951	2.00535
0.401803	2.6019	1.73682	1.55283	2.18131	19.4834	2.00163
0.400438	1.98687	1.72542	1.53154	2.56839	16.9887	2.00741
0.367636	1.23476	1.42232	1.5403	2.22174	15.1196	3.01261
0.31123	0.924003	1.40267	1.52774	3.09673	14.2027	3.00263
0.394326	1.42528	1.47896	1.55768	2.58446	13.6553	3.0168
0.384897	1.37674	1.45504	1.5048	2.8315	19.4003	3.02003
0.339654	1.25269	1.424	1.52315	2.4256	18.4866	3.00346
0.335443	1.39578	1.42358	1.50099	2.0923	18.8181	3.00947
0.287139	1.35487	1.48323	1.53551	3.3582	16.3727	3.02942
0.357253	1.30013	1.48969	1.53409	2.6752	13.8897	3.02658
0.295345	0.919286	1.4652	1.50074	2.11407	14.4257	3.00068
0.394853	1.13144	1.4631	1.53539	3.22682	15.0563	3.0259
